# Supplementary material for: BRD4 promotes endodermal cell fate during mammalian lung development
Source: JCI Insight. 2026 Feb 3;11(5):e194683. doi: 10.1172/jci.insight.194683 (PMC13041681; doi:10.1172/jci.insight.194683)
Supplement: Supporting data values [file jciinsight-11-194683-s117.xlsx]

## Sheet: Figure 1E
lung airspace area by genotype
Control	KO
1581.44	1655.66
1407.75	1983.85
1407.7	1761.93
1537.59	1995.85
1385.98	1788.3

## Sheet: Figure 1F
lung airspace diameter by genotype
Control	KO
42.8093	43.8713
41.0085	46.9031
40.9516	45.2408
42.5152	47.0933
40.5295	45.3079

## Sheet: Figure 2B
number of branch points by genotype
Control	KO
17	11
17	12
20	11

## Sheet: Figure 2G
lung mesenchymal cell gene expression by genotype
Fold Change
Fgf10				Foxf1			Gli1			Ptch1			Ptch2			Hhip
WT	ShhCre; Brd4flox/+	ShhCre; Brd4flox/flox		WT	ShhCre; Brd4flox/+	ShhCre; Brd4flox/flox	WT	ShhCre; Brd4flox/+	ShhCre; Brd4flox/flox	WT	ShhCre; Brd4flox/+	ShhCre; Brd4flox/flox	WT	ShhCre; Brd4flox/+	ShhCre; Brd4flox/flox	WT	ShhCre; Brd4flox/+	ShhCre; Brd4flox/flox
1.10445	1.15359	1.77828		0.99653	1.26768	0.747578	0.917216	1.00486	0.609346	0.964086	0.968333	0.705313	1.19217	1.07568	0.74263	1.22636	1.02626	0.725252
0.884047	0.884274	1.3825		0.862017	0.878066	0.803399	0.99562	0.880462	0.818091	0.955328	0.824195	0.564932		0.73568	0.705596	0.918364	0.562129	0.745431
0.997453	0.945846	1.18711		1.50826	1.10332	0.679152	1.13642	1.03455	0.832199	1.26472	0.622061	0.689944	1.15128	0.827725	0.517373	1.0125	0.668239	0.699889
1.0268	1.19906			0.77182	1.03076		1.00556	1.09152		0.858493	0.799811		0.815452	1.2353		0.852403	0.870384

## Sheet: Figure 5B
alveolar epithelial type I cell, alveolar epithelial type II cell, and bipotent cell percentages by genotype
HOPX+		SFTPC+		HOPX+ SFTPC+
Control	KO	Control	KO	Control	KO
47.0588	52.1739	50	36.9565	2.94118	10.8696
54.3103	49.004	43.9655	33.4661	1.72414	14.741
49.7696	49.6528	47.4654	35.7639	1.84332	12.5

## Sheet: Figure 5F
airway secretory cell and ciliated cell percentages by genotype
secretory cells		ciliated cells
45.923	25.8117	46.7178	12.5271
50.7588	28.0366	36.3779	13.6755
52.1494	21.351	42.2698	23.7139
30.8287	20.9678	30.5881	28.4609
	17.6961		24.4308

## Sheet: Figure 5G
lung epithelial cell gene expression by genotype
Fold Change
Hopx		Ager		Pdpn		Aqp5				Scgb1a1		Foxj1
Control	KO	Control	KO	Control	KO	Control	KO			Control	KO	Control	KO
1.47171	0.452601	1.64037	0.393363	1.63086	0.422995	1.15704	0.163096			1.43635	0.0175502	1.9745	0.110332
1.17242	0.93224	1.09297	1.30318	1.13848	0.97688	1.00195	0.4205			1.35533	0.0651087	1.28882	0.236768
0.949553	0.327171	0.73048	0.389103	0.698813	0.330582	0.916979	0.188372			0.887021	0.0414225	0.75756	0.116233
0.617341	0.232775	0.775309	0.405627	0.7773	0.39485	0.964617	0.0935582			0.600017	0.0171559	0.534276	0.249612
Sftpc		Lamp3		Abca3		Sftpa1
Control	KO	Control	KO	Control	KO	Control	KO
1.3215	0.568512	1.14254	0.254653	1.72633	0.31211	1.35339	0.13459
1.1266	1.23566	1.16167	0.430621	0.900709	0.697748	0.880474	0.443262
0.887157	0.692417	0.839536	0.286983	0.810953	0.320115	0.823344	0.171388
0.769153	0.565412	0.904775	0.196014	0.814364	0.210053	1.0245	0.124691

## Sheet: Figure 6D
Trachea, extrapulmonary airway, and intropulmonary airway basal cell percentages by genotype
Trachea		Extrapulmonary airway		Intrapulmonary airway
Control	KO	Control	KO	Control	KO
36.3217	38.1507	17.7685	37.7465	0.181159	11.7866
37.4189	37.1901	21.5796	36.2805	0	1.17188
28.8248	55.2727	29.8165	34.7993	0.304414	10.9313
31.8367	39.7015	21.0787	35.9341	0	4.77668
				0
				0

## Sheet: Figure 7E
airway ciliated cell and secretory cell percentages by genotype
ciliated cells		secretory cells
Control	KO	Control	KO
39.0124	18.2541	43.4015	26.3927
43.2222	19.991	46.4106	21.1146
47.2592	24.1145	51.8934	24.8032
39.0845	12.672	57.3506	20.8265
	18.9815		24.3056

## Sheet: Figure 7G
airway ciliated cell and secretory cell percentages by genotype
ciliated cells		secretory cells
Control	KO	Control	KO
44.3247	48.3911	50.3005	26.9008
40.8196	38.0923	45.0856	20.2348
42.8251	49.7369	45.817	21.7753
38.2041	44.8971	48.6954	24.1364
	44.4032		26.1122

[truncated: 22 more sheets: Figure 8D, Figure 8E, Figure 8F, Figure 8G, Figure 9B, Figure 9D, Figure 9E, Figure 9G, Figure S2B, Figure S2E, Figure S3E, Figure S3F, Figure S3G, Figure S5F, Figure S5G, Figure S5H, Figure S7E, Figure S7F, Figure S9I, Figure S9J …]
